# Supplementary material for: Phylogenetics and Population Genetics of the Petrolisthes lamarckii–P. haswelli Complex in China: Old Lineage and New Species
Source: Int J Mol Sci. 2023 Oct 31;24(21):15843. doi: 10.3390/ijms242115843 (PMC10648172; doi:10.3390/ijms242115843)
Supplement: Supplementary file 1 [file ijms-24-15843-s001.zip]

Archive with 1 entries (1 files):
- ijms-2668169-supplementary.new.pdf
